# Supplementary material for: Clinical and molecular features of Epstein‐Barr virus‐positive diffuse large B‐cell lymphoma: Results in a multi‐center trial
Source: Clin Transl Med. 2021 Sep 16;11(9):e539. doi: 10.1002/ctm2.539 (PMC8444560; doi:10.1002/ctm2.539)
Supplement: Supplementary file 2 — SUPPORTING INFORMATION [file CTM2-11-e539-s006.xlsx]

## Sheet: Table S3
Table S1. Multivariate analysis for progression-free survival (PFS) and overall survival (OS) in DLBCL patients
Characteristics	PFS			OS
	P	HR( 95%CI)		P	HR (95%CI)
Age>60 years	0.7627	1.14 (0.49-2.63)		0.0816	2.57 (0.89-7.43)
ECOG≥2	0.0361	2.58 (1.06-6.24)		0.2159	2.24 (0.62-8.03)
Ann Arbor stage III/IV	0.4474	1.40 (0.59-3.35)		0.7950	1.15 (0.40-3.34)
Extranodal sites ≥2	0.2134	0.53 (0.19-1.44)		0.2550	0.44 (0.11-1.80)
Elevated LDH	0.0266	2.56 (1.12-5.89)		0.0131	3.74 (1.32-10.62)
EBER positivity	0.0328	2.58 (1.08-6.15)		0.0182	3.71 (1.25-11.01)
Serum EBV DNA positivity	0.3617	1.68 (0.55-5.09)		0.6398	1.38 (0.36-5.37)
Values are reported as N (%) of patients unless indicated otherwise. ECOG, Eastern Cooperative Oncology Group; LDH, lactic dehydrogenase; HR, Hazard ratio; CI, Confidence intervals.
