# Supplementary material for: Clinical and molecular features of Epstein‐Barr virus‐positive diffuse large B‐cell lymphoma: Results in a multi‐center trial
Source: Clin Transl Med. 2021 Sep 16;11(9):e539. doi: 10.1002/ctm2.539 (PMC8444560; doi:10.1002/ctm2.539)
Supplement: Supplementary file 3 — SUPPORTING INFORMATION [file CTM2-11-e539-s001.xlsx]

## Sheet: Table S2
Table S2. Analysis of correlation among tumor EBER, serum EBV DNA and EBV serology.
		EBER
		pos	neg	P
		N=14	N=98
Serum EBV DNA	pos	7 (28.0)	7(6.0)	0.003594
	neg	18 (72.0)	109 (94.0)
EBNA IgG	pos	17 (68.0)	99 (85.3)	0.078548
	neg	8 (32.0)	17 (14.7)
EA IgG	pos	3 (12.0)	30 (25.9)	0.193678
	neg	22 (88.0)	86 (74.1)
VCA IgA	pos	2 (8.0)	10 (8.6)	1
	neg	23 (92.0)	106 (91.4)
Rta IgG	pos	2 (8.0)	6 (5.2)	0.631732
	neg	23 (92.0)	110 (94.8)
Values are reported as N (%) of patients unless indicated otherwise.pos, positive;neg, negative.
