# Supplementary material for: Clinical and molecular features of Epstein‐Barr virus‐positive diffuse large B‐cell lymphoma: Results in a multi‐center trial
Source: Clin Transl Med. 2021 Sep 16;11(9):e539. doi: 10.1002/ctm2.539 (PMC8444560; doi:10.1002/ctm2.539)
Supplement: Supplementary file 4 — SUPPORTING INFORMATION [file CTM2-11-e539-s004.xlsx]

## Sheet: Sheet1
Table S3. Clinical characteristics of DLBCL patients according to serum EBV DNA and EBV serology
	Serum EBV DNA			EBNA IgG			EA IgG			VCA IgA			Rta IgG
Characteristics	Pos	Neg	P	Pos	Neg	P	Pos	Neg	P	Pos	Neg	P	Pos	Neg	P
	N=14	N=127		N=116	N=25		N=33	N=108		N=12	N=129		N=8	N=133
Age			0.5594			1			0.8369			0.3418			1
>60	6 (42.86)	43 (33.86)		40 (36.00)	9 (34.48)		12 (34.26)	37 (36.36)		6 (33.33)	43 (50.00)		3 (34.59)	46 (37.50)
≤60	8 (57.14)	84 (66.14)		76 (64.00)	16 (65.52)		21 (65.74)	71 (63.64)		6 (66.67)	86 (50.00)		5 (65.41)	87 (62.50)
Sex			0.2488			0.8224			0.0665			0.3632			0.265
Male	6 (42.86)	79 (62.20)		69 (64.00)	16 (59.48)		15 (64.81)	70 (45.45)		9 (58.91)	76 (75.00)		3 (61.65)	82 (37.50)
Female	8 (57.14)	48 (37.80)		47 (36.00)	9 (40.52)		18 (35.19)	38 (54.55)		3 (41.09)	53 (25.00)		5 (38.35)	51 (62.50)
ECOG			0.0298			0.7561			0.5683			0.3777			0.3168
0--1	9 (64.29)	112 (88.19)		100 (84.00)	21 (86.21)		27 (87.04)	94 (81.82)		9 (86.82)	112 (75.00)		6 (86.50)	115 (75.00)
2--5	5 (35.71)	15 (11.81)		16 (16.00)	4 (13.79)		6 (12.96)	14 (18.18)		3 (13.18)	17 (25.00)		2 (13.50)	18 (25.00)
Ann Arbor			0.5748			1			0.2291			0.1229			0.279
stage
I/II	7 (50.00)	75 (59.06)		67 (60.00)	15 (57.76)		16 (61.11)	66 (48.48)		4 (60.47)	78 (33.33)		3 (59.40)	79 (37.50)
III/IV	7 (50.00)	52 (40.94)		49 (40.00)	10 (42.24)		17 (38.89)	42 (51.52)		8 (39.53)	51 (66.67)		5 (40.60)	54 (62.50)
Extranodal site			0.5216			1			0.4827			0.4691			1
0--1	10 (71.43)	99 (77.95)		90 (76.00)	19 (77.59)		24 (78.70)	85 (72.73)		8 (78.29)	101 (66.67)		6 (77.44)	103 (75.00)
≥2	4 (28.57)	28 (22.05)		26 (24.00)	6 (22.41)		9 (21.30)	23 (27.27)		4 (21.71)	28 (33.33)		2 (22.56)	30 (25.00)
LDH			1			1			0.6784			0.0264			0.1318
Elevated	5 (35.71)	45 (35.43)		41 (36.00)	9 (35.34)		13 (34.26)	37 (39.39)		8 (32.56)	42 (66.67)		5 (33.83)	45 (62.50)
Normal	9 (64.29)	82 (64.57)		75 (64.00)	16 (64.66)		20 (65.74)	71 (60.61)		4 (67.44)	87 (33.33)		3 (66.17)	88 (37.50)
IPI			0.3486			0.8018			0.2592			0.0002			0.203
0--2	9 (64.29)	96 (75.59)		87 (72.00)	18 (75.00)		11 (23.15)	25 (33.33)		3 (79.07)	102 (25.00)		4 (75.94)	101 (50.00)
3--5	5 (35.71)	31 (24.41)		29 (28.00)	7 (25.00)		22 (76.85)	83 (66.67)		9 (20.93)	27 (75.00)		4 (24.06)	32 (50.00)
Hans*			1			1			1			0.7619			0.4662
GCB	6 (42.86)	54 (42.86)		49 (44.00)	11 (42.61)		15 (42.06)	45 (45.45)		6 (42.19)	54 (50.00)		2 (43.94)	58 (25.00)
Non-GCB	8 (57.14)	72 (57.14)		66 (56.00)	14 (57.39)		18 (57.94)	62 (54.55)		6 (57.81)	74 (50.00)		6 (56.06)	74 (75.00)
CR			0.0186			0.527			0.5655			0.1831			1
Yes	9 (64.29)	114 (89.76)		102 (84.00)	21 (87.93)		30 (86.11)	93 (90.91)		9 (88.37)	114 (75.00)		7 (87.22)	116 (87.50)
No	5 (35.71)	13 (10.24)		14 (16.00)	4 (12.07)		3 (13.89)	15 (9.09)		3 (11.63)	15 (25.00)		1 (12.78)	17 (12.50)
Values are reported as n (%) of patients unless indicated otherwise. CR, complete remission; ECOG, Eastern Cooperative Oncology Group; IPI, International Prognostic Index; LDH, lactic dehydrogenase; Neg, negative; Pos, positive *The calculation was based on 397 patients with available data.
