# Supplementary material for: Clinical and molecular features of Epstein‐Barr virus‐positive diffuse large B‐cell lymphoma: Results in a multi‐center trial
Source: Clin Transl Med. 2021 Sep 16;11(9):e539. doi: 10.1002/ctm2.539 (PMC8444560; doi:10.1002/ctm2.539)
Supplement: Supplementary file 5 — SUPPORTING INFORMATION [file CTM2-11-e539-s002.xlsx]

## Sheet: Sheet1
Table S4. Comparison of genotypes or COO according to tumor EBER.
	EBER
	pos	neg	P
Genotype (WES/WGS)	N=6	N=33	0.4349
MCD	0 (0.0)	7 (21.2)
BN2	5 (83.3)	15 (45.5)
N1	0 (0.0)	4 (12.1)
EZB	0 (0.0)	2 (6.1)
ST2	1 (16.7)	5 (15.2)
A53	0 (0.0)	0 (0.0)
COO (RNAseq)	N=12	N=32	0.1861
ABC	2 (16.7)	15 (46.9)
GCB	6 (50.0)	10 (31.3)
UN	4 (33.3)	7 (21.9)
COO (IHC)	N=40	N=140	0.714393
GCB	15 (37.5)	57 (40.7)
non-GCB	25 (62.5)	83 (59.3)
COO, cell of origin; WES, whole exome sequencing; WGS, whole-genome sequencing; IHC, immunohistochemistry.
