# Supplementary material for: Clinical and molecular features of Epstein‐Barr virus‐positive diffuse large B‐cell lymphoma: Results in a multi‐center trial
Source: Clin Transl Med. 2021 Sep 16;11(9):e539. doi: 10.1002/ctm2.539 (PMC8444560; doi:10.1002/ctm2.539)
Supplement: Supplementary file 6 — SUPPORTING INFORMATION [file CTM2-11-e539-s008.xlsx]

## Sheet: Sheet2
Table S5. The patient’s selection for the clinical or genomic analysis
Analysis	Database	Sequencing	Number of patients	Number of EBER-positive patients
Clinical characteristics	NHL001	/	429	46
Survival analysis	NHL001	/	429	46
Mutation profile	NHL001	WES/WGS/targeted sequencing	180	40
Oncogenic pathways	NHL001	RNA sequencing	44	12
CNV analysis	NHL001	WES/WGS	122	19
Tumor immune microenvironment	Rong Shen et al. cohort	RNA sequencing	200	26
