# Supplementary material for: Clinical and molecular features of Epstein‐Barr virus‐positive diffuse large B‐cell lymphoma: Results in a multi‐center trial
Source: Clin Transl Med. 2021 Sep 16;11(9):e539. doi: 10.1002/ctm2.539 (PMC8444560; doi:10.1002/ctm2.539)
Supplement: Supplementary file 7 — SUPPORTING INFORMATION [file CTM2-11-e539-s005.xlsx]

## Sheet: Table S1
Table S6. Comparison of EBER-positive DLBCLs according to different cohort in the genomic anlysis.
Cohort	NHL001	Ruijin
	N=21	N=19	P
Patient
Male	14 (66.67)	11 (57.89)	0.7451
Female	7 (33.33)	8 (42.11)
Characteristics
Age >60 years	8 (38.10)	6 (31.58)	0.747527
ECOG 2-5	6 (28.60)	3 (15.79)	0.45704
Ann-Arbor stage III/IV	10 (47.62)	7 (36.84)	0.537781
Extranodal site ≥2	3 (14.29)	2 (10.53)	1.0000
Elevated LDH	9 (42.86)	13 (68.42)	0.125324
IPI >2	5 (23.81)	4 (21.05)	1.0000
Non-GCB*	13 (61.90)	12 (66.67)	1.0000
Gene mutation signatures†
ARID1A	4 (19.05)	1 (5.26)	0.4022
ATM	2 (9.52)	0 (0.00)	0.5133
B2M	2 (9.52)	2 (10.53)	1
BCL6	2 (9.52)	2 (10.53)	1
BTG1	3 (14.29)	1 (5.26)	0.6729
BTG2	2 (9.52)	5 (26.32)	0.3275
CARD11	1 (4.76)	0 (0.00)	1
CCND3	2 (9.52)	2 (10.53)	1
CD58	2 (9.52)	0 (0.00)	0.1675
CD79A	2 (9.52)	0 (0.00)	0.5133
CD79B	2 (9.52)	1 (5.26)	1
CIITA	1 (4.76)	2 (10.53)	0.9282
CREBBP	2 (9.52)	0 (0.00)	0.5133
DDX3X	6 (28.57)	3 (15.79)	0.5568
DTX1	3 (14.29)	2 (10.53)	1
DUSP2	0 (0.00)	0 (0.00)	NA
EBF1	2 (9.52)	0 (0.00)	0.5133
EP300	1 (4.76)	0 (0.00)	1
EZH2	1 (4.76)	1 (5.26)	1
FAS	2 (9.52)	0 (0.00)	0.5133
FBXW7	0 (0.00)	0 (0.00)	NA
FOXO1	2 (9.52)	2 (10.53)	1
GNA13	2 (9.52)	1 (5.26)	1
HIST1H1C	2 (9.52)	5 (26.32)	0.3275
HIST1H1E	4 (19.05)	1 (5.26)	0.4022
IRF4	1 (4.76)	0 (0.00)	1
IRF8	0 (0.00)	0 (0.00)	NA
KMT2C	1 (4.76)	3 (15.79)	0.5266
KMT2D	4 (19.05)	1 (5.26)	0.4022
LYN	4 (19.05)	0b (0.00)	0.1395
MAPK7	0 (0.00)	1 (5.26)	0.9596
MPEG1	2 (9.52)	3 (15.79)	0.9047
MTOR	1 (4.76)	3 (15.79)	0.5266
MYC	6 (28.57)	2 (10.53)	0.3035
MYD88	0 (0.00)	2 (10.53)	0.4243
NFKBIE	0 (0.00)	1 (5.26)	0.9596
NOTCH1	2 (9.52)	1 (5.26)	1
NOTCH2	3 (14.29)	2 (10.53)	1
PIM1	3 (14.29)	2 (10.53)	1
PRDM1	2 (9.52)	0 (0.00)	0.5133
PTPN6	2 (9.52)	0 (0.00)	0.5133
SGK1	1 (4.76)	3 (15.79)	0.5266
SOCS1	3 (14.29)	4 (21.05)	0.8841
STAT3	3 (14.29)	4 (21.05)	0.8841
STAT6	0 (0.00)	0 (0.00)	NA
TBL1XR1	1 (4.76)	1 (5.26)	1
TET2	5 (23.81)	4 (21.05)	1
TMSB4X	2 (9.52)	2 (10.53)	1
TNFAIP3	5 (23.81)	2 (10.53)	0.4918
TNFRSF14	4 (19.05)	2 (10.53)	0.7563
TP53	4 (19.05)	4 (21.05)	1
TSC2	2 (9.52)	1 (5.26)	1
ZFP36L1	3 (14.29)	2 (10.53)	1
ZNF608	2 (9.52)	4 (21.05)	0.5644
Values are reported as N (%) of patients unless indicated otherwise.*The calculation was based on 35 patients with available data. P value ws adjusted by Bonferroni's statistic. ECOG, Eastern Cooperative Oncology Group IPI, International Prognostic Index; LDH, lactic dehydrogenase;GCB, Germinal center B-cell. NA，not available.
