# Supplementary material for: Clinical and molecular features of Epstein‐Barr virus‐positive diffuse large B‐cell lymphoma: Results in a multi‐center trial
Source: Clin Transl Med. 2021 Sep 16;11(9):e539. doi: 10.1002/ctm2.539 (PMC8444560; doi:10.1002/ctm2.539)
Supplement: Supplementary file 8 — SUPPORTING INFORMATION [file CTM2-11-e539-s007.xlsx]

## Sheet: supplementary Table S6
Table S7. Gene sets for GO biological process enrichment analysis in Figure 2C or GSEA preranked tool analysis in Figure 3C.
Gene set	Gene name
GO_Cytokine_secretion (MSigDB1)	RASGRP1	MIR6869	TCIRG1	TLR6	BTN2A2	TRIM16	POSTN	LILRB1	LILRA2	BTN3A2	BTN3A1	CD160	GLMN	CHI3L1	IL17F
	TMEM106A	NLRP3	CHUK	CARD16	C1QTNF3	CIDEA	C1QTNF4	GBP5	PANX3	TRIM6	LRRK2	CCR7	HMGB4	CD200R1	CRP
	MAPK14	CSF1R	PYDC2	CLECL1	DHX9	DHX36	AGER	DRD2	AGT	AGTR2	ABCA1	SCAMP5	AIF1	SERPINB1	NLRP7
	F2R	F2RL1	FCGR2B	FCN1	FGR	NLRP1	CARD8	MAPKBP1	SYT11	FN1	DDX58	CLEC5A	CADM1	IL17RA	PANX1
	DEFB114	ALOX15B	ABL1	MCOLN2	GAPDH	PYDC1	LRRC32	PTPN22	GAS6	GATA3	CLEC4E	GBP1	IL36RN	GHSR	FOXP1
	CHIA	C5AR2	TNFRSF21	CLEC9A	ANGPT1	LGALS9B	SSC5D	FFAR2	RGCC	PYCARD	CD274	ANXA1	ANXA4	HK1	HMGB1
	APOA1	HTR2B	APOA2	NLRP10	FFAR4	IFNA2	IFNG	IFNGR1	IGHD	RBPJ	LILRA5	IL1A	IL1B	IL1RAP	IL4R
	IL10	IL17A	INS	IRF3	ITGAV	ITGB6	KARS1	USP50	ARG2	LCP2	LEP	LGALS9	LPL	LRP1	LYN
	MIR101-1	MIR101-2	MIR105-1	MIR105-2	MIR144	MIR146A	MIR149	MIR155	MIR182	MIR19A	MIR19B1	MIR19B2	MIR20A	MIR204	MIR24-1
	MIR24-2	MIR26B	MBP	MDK	MIF	MMP8	MMP12	CD200	CARD17	NOS2	NOTCH1	NOTCH2	PNP	ORM1	ORM2
	OSM	P2RX7	PAEP	FOXP3	ZBTB7B	TLR8	GHRL	CD244	PML	TLR9	BANK1	LGR4	SRGN	IL17RB	FERMT1
	NLRP2	IL26	PRKCZ	MAPK3	MAPK11	CRTAM	PANX2	SPHK2	PTGER4	MAVS	GPAM	HMHB1	NLRC4	SELENOK	RAB1A
	CARD18	TRPV4	TRIM27	S100A12	S100A13	SAA1	CCL1	CCL3	CCL19	CX3CL1	CRLF2	NOD2	IFIH1	LGALS9C	SORL1
	SPTBN1	SRC	SYK	MIR590	PPP1R11	TLR1	TLR2	TLR4	TLR5	TMSB4X	TNF	TNFAIP3	TNFRSF1B	C5	TWIST1
	TNFRSF4	EZR	WNT5A	XBP1	MIR766	IL1R2	FZD5	NOX5	VTCN1	GSDMD	ZC3H12A	CPTP	TLR10	DYSF	CASP1
	FRMD8	CARD11	IL17RC	HAVCR2	TSLP	SOCS1	HYAL2	TNFRSF14	RIPK2	CCN4	IL33	CD2	NLRP12	IL1RL1	CD14
	CLEC6A	AIM2	IL27RA	CD34	ATG5	CD36	AKAP12	ISG15	CD58	HDAC9	NR1H4
GO_Canonical_Wnt signaling pathway (MSigDB1)	CDH3	TMEM170B	MIR665	FRAT1	PTPRU	G3BP1	PSME3	PSMD14	TLE7	APC2	YAP1	MAD2L2	RUVBL2	FZD10	BIRC8
	CTHRC1	LRRK2	CSNK1A1L	PSMB11	COL1A1	LYPD6	TMEM198	AMER1	MAPK14	PSMA8	PRICKLE1	CSNK1A1	CSNK1D	CSNK1E	CSNK1G2
	CSNK1G3	NOTUM	PPM1N	DACT3	NKX2-5	CTNNB1	CTNND1	CTNND2	DAB2IP	CYLD	DAB2	DAPK3	DDIT3	DDX3X	TLE5
	TMEM64	DLX5	DVL1	DVL2	DVL3	EDA	EGF	EGFR	EGR1	EMD	AMER3	AMER2	CCNY	FGF9	FGF10
	GPC5	FGFR2	ANKRD6	DKK1	HECW1	FOXO1	KANK1	PSME4	TMEM131L	CTDNEP1	FRAT2	FOLR1	DAAM2	MAPK8IP2	FRZB
	FZD2	BAMBI	ASPM	SOSTDC1	WWTR1	ADGRA2	PYGO1	NPHP4	GATA3	LATS2	GREM1	AMFR	NPHP3	DKKL1	DKK4
	DKK3	DKK2	INVS	DISC1	GPC3	RBMS3	GLI1	GLI3	GNAQ	BCL9L	RSPO1	RAPGEF1	GSK3A	GSK3B	HDAC1
	APC	XIAP	UBAC2	RSPO2	APOE	IGFBP1	IGFBP2	IGFBP4	IGFBP6	RBPJ	ILK	ISL1	JUP	DRAXIN	SHISA6
	LRP4	LRP6	LRP5	ARNTL	MIR1-1	MIR1-2	MIR145	MIR19B1	MIR19B2	MIR222	MIR29B1	MIR29B2	SMAD3	MCC	MDK
	MITF	MLLT3	NRARP	NFKB1	NID1	NOTCH1	ROR2	NR4A2	PRKN	SOST	LEF1	DACT1	UBR5	GSKIP	GPRC5B
	PFDN5	CDK14	PIN1	CSNK1G1	WNT4	NLE1	TRPM4	MKS1	PPM1A	SDHAF2	PPM1B	PPP1CA	GID8	USP47	RNF220
	LGR4	FERMT1	SCYL2	LMBR1L	VPS35	MESP1	SULF2	PROP1	PSEN1	PSMA1	PSMA2	PSMA3	PSMA4	PSMA5	PSMA6
	PSMA7	PSMB1	PSMB2	PSMB3	PSMB4	PSMB5	PSMB6	PSMB7	PSMB8	PSMB9	PSMB10	PSMC1	PSMC2	PSMC3	PSMC4
	PSMC5	PSMC6	PSMD1	PSMD2	PSMD3	PSMD4	PSMD5	PSMD7	PSMD8	PSMD9	PSMD10	PSMD11	PSMD12	PSMD13	PSME1
	PSME2	PTEN	PTK7	PLEKHA4	CHD8	CCAR2	PTPRO	RAB5A	RARG	KLHL12	LGR6	BCL9	RYK	SDC1	TNN
	PRDM15	SFRP1	SFRP2	SFRP4	SFRP5	SOX17	SHH	SMURF2	SIAH2	PORCN	BMP2	WNK1	WNK2	SNAI2	CAPRIN2
	SOX2	SOX4	SOX9	SOX10	SRC	STK3	STK4	STK11	TBL1X	TCF7	TCF7L2	TLE1	TLE2	TLE3	TLE4
	UBE2B	KDM6A	VCP	WNT1	WNT2	WNT3	WNT5A	WNT7A	WNT7B	WNT8A	WNT8B	WNT10B	WNT11	WNT2B	WNT9A
	WNT9B	FZD5	KREMEN2	ZBED2	LRRK1	TBL1XR1	FZD3	TLE6	JADE1	WLS	BICC1	ZNF703	FUZ	WNT10A	TNKS2
	WNT5B	RNF146	AXIN1	AXIN2	FZD1	FZD4	FZD6	FZD7	FZD8	FZD9	TCF7L1	SOX7	KREMEN1	ZNRF3	ZBED3
	RECK	LZTS2	CUL3	RSPO3	NKD1	NKD2	DIXDC1	LGR5	CAV1	RUVBL1	PLPP3	JRK	TNKS	SCEL	BTRC
	WNT3A	LIMD1	OTULIN	SEMA5A	IFT20	PYGO2	TBX18	USP8	LATS1	LRP5L	TMEM88	NOG	KLF4	SLC9A3R1	MAPK8IP1
STAT3 gene set (Crescenzo et al. Cancer Cell 20152 )	CEBPB	CEBPD	CRIP2	CRP	DMBT1	HSPCB	IL2RA	IL6	KRTAP15	LEP	MAPK1	MCL1	MT1	MYD88	PFKP
	PIK3R1	SFRP4	SOCS3	STAT3	TNFRSF8	TRH	VEGFA	VEGFB	VEGFC
NF-kB gene set (Ngo et al. Nature 20113)	ABTB2	BATF	BATF3	C10orf10	C15orf27	CD22	FCRL4	GADD45B	GRAMD1B	ICAM1	IL10	KCNN4	LAT2	LRRC32	MCM7
	NAMPT	NR1D2	OSM	RGS16	RPL7L1	SCLY	SGK1	SNRPB	SOCS3	TCOF1	TNFAIP2	EPSTI1	IFI44L	IFIT3	IL6
	ADAD2	ADAM8	APBB2	B3GNT7	BBS5	C10orf93	C17orf51	C6orf58	CCDC28B	CCND2	CCR7	CD80	EBI3	EIF5AL1	EPHB1
	FEZ1	FRMD4A	GLDC	GRPEL1	HCK	IL4I1	LYPLA2	MREG	MVK	MYO7A	PA2G4	PDGFRL	PES1	PLK3	PMP22
	POU5F1	PSMD11	PTGER4	PTGES3	RAB39	RAB7L1	RASGRP1	RASSF4	RGL1	RHEBL1	RNF183	RPS6KB2	SLC16A9	SLC39A3	SNRPD3
	SNX18	SRF	SSTR2	TAGLN2	TGM1	TMEM109	TMPRSS6	TNF	TNFAIP3	TNFAIP6	TNFRSF21	TRAF1	TSR2	TTC39C	USP18
MYC-targeted gene (Dave et al. The New England journal of medicine 20064)	LRPPRC	GRSF1	MATR3	SFPQ	HMGB1	DLEU1	MYC	HDGF	NOLC1	GLO1	MAPKAPK5	HDAC2	UCK2	SRPK1	BUB1B
	TRIP13	CSTF3
TET2-targeted gene (Asmar et al. Haematologica 20135）	GRASP	FEZ1	HTATIP2	KCTD15	DCLK2	FAN1	JOSD1	RNF219	FARP1	LOC728392	ARHGEF7	CDK2AP1	DYRK2	ETS1	ZC3HAV1
	RP9P	LGR4	ZNF793	ULK2	ZNF350	HOMER2	PYGO1	ZNF772	RHPN2	B3GALNT1	ZIK1	POMC
References
1. Subramanian A, Tamayo P, Mootha VK, et al. Gene set enrichment analysis: a knowledge-based approach for interpreting genome-wide expression profiles. Proc Natl Acad Sci U S A. 2005;102(43):15545-15550. doi:10.1073/pnas.0506580102; http://www.broadinstitute.org/gsea/msigdb
2. Crescenzo R, Abate F, Lasorsa E, et al. Convergent mutations and kinase fusions lead to oncogenic STAT3 activation in anaplastic large cell lymphoma [published correction appears in Cancer Cell. 2015 May 11;27(5):744]. Cancer Cell. 2015;27(4):516-532. doi:10.1016/j.ccell.2015.03.006
3. Ngo VN, Young RM, Schmitz R, et al. Oncogenically active MYD88 mutations in human lymphoma. Nature. 2011;470(7332):115-119. doi:10.1038/nature09671
4. Dave, Sandeep S et al. “Molecular diagnosis of Burkitt's lymphoma.” The New England journal of medicine vol. 354,23 (2006): 2431-42. doi:10.1056/NEJMoa055759
5. Asmar F, Punj V, Christensen J, et al. Genome-wide profiling identifies a DNA methylation signature that associates with TET2 mutations in diffuse large B-cell lymphoma. Haematologica. 2013;98(12):1912-1920. doi:10.3324/haematol.2013.088740
